# Supplementary material for: Tissue ionome response to rhizosphere pH and aluminum in tea plants (Camellia sinensis L.), a species adapted to acidic soils
Source: Plant Environ Interact. 2020 Aug 10;1(2):152–64. doi: 10.1002/pei3.10028 (PMC10168086; doi:10.1002/pei3.10028)
Supplement: Supplementary file 2 — Table S1 [file PEI3-1-152-s001.xlsx]

## Sheet: Supplementary Table 1
Table S1 Summary of the ionome data of the predominant mineral-accumulating tissues in tea plants under acidic pH levels with or without Al
New Leaves
pH	Al (mg g−1 DW)						Fe (mg g−1 DW)						Na (mg g−1 DW)						P (mg g−1 DW)						S (mg g−1 DW)						Si (mg g−1 DW)						Ca (mg g−1 DW)						K (mg g−1 DW)						Mg (mg g−1 DW)
	−Al			+Al			−Al			+Al			−Al			+Al			−Al			+Al			−Al			+Al			−Al			+Al			−Al			+Al			−Al			+Al			−Al
3	0.360735	±	0.0721892	0.416738	±	0.00229149	0.287095	±	0.0126056	0.362006	±	0.0726162	0.426094	±	0.0241415	0.861178	±	0.244218	5.02506	±	0.304274	6.89263	±	0.821306	4.00191	±	0.328417	4.02517	±	0.338102	0.744343	±	0.104118	0.394024	±	0.100304	4.92452	±	0.269158	6.03978	±	0.10117	10.0226	±	0.948142	11.2414	±	1.13937	1.85462
3.2	0.384218	±	0.0352223	0.648953	±	0.158137	0.215454	±	0.0802082	0.178909	±	0.0280901	0.42902	±	0.094603	0.88218	±	0.207585	4.40378	±	0.180445	4.88127	±	0.290666	3.14208	±	0.266849	2.95204	±	0.136233	0.721984	±	0.150315	0.488832	±	0.117928	4.62116	±	0.666557	4.11951	±	0.38484	9.19828	±	0.102995	10.3368	±	1.19465	1.59385
3.4	0.381648	±	0.0853495	0.521672	±	0.0497992	0.211527	±	0.0582027	0.242836	±	0.0718	0.327074	±	0.0141658	0.643875	±	0.0704707	4.77615	±	0.34926	5.00867	±	0.259438	3.04408	±	0.150957	2.93082	±	0.130996	0.640541	±	0.037138	0.354043	±	0.0345419	5.30796	±	0.240367	4.59276	±	0.351215	10.1264	±	0.402881	9.98432	±	0.400114	1.73192
3.6	0.409676	±	0.0192774	0.555583	±	0.0817474	0.236739	±	0.0975431	0.189014	±	0.0488404	0.315122	±	0.0564805	1.02366	±	0.0510081	4.52216	±	0.135887	5.4155	±	0.58521	3.04326	±	0.0943818	2.90823	±	0.122555	0.879597	±	0.165979	0.372988	±	0.0843151	5.29394	±	0.528913	4.6262	±	0.404728	10.0274	±	0.103884	11.1107	±	1.11408	1.96747
3.8	0.397018	±	0.0141204	0.631481	±	0.153841	0.203063	±	0.0593391	0.223718	±	0.0657559	0.332211	±	0.0370613	0.682946	±	0.431199	4.93332	±	0.0948152	4.68162	±	0.652337	3.17444	±	0.0515946	3.14225	±	0.462511	0.801576	±	0.0420104	0.542815	±	0.0922786	5.00871	±	0.256487	5.35761	±	0.881166	10.7647	±	0.713259	9.72888	±	0.839467	1.94145
4	0.403413	±	0.0336275	0.652599	±	0.147098	0.160342	±	0.0209744	0.129582	±	0.0214549	0.475769	±	0.0281569	0.534231	±	0.273959	4.60777	±	0.369974	4.65083	±	0.165809	2.99313	±	0.255776	2.73345	±	0.194625	0.828631	±	0.0605353	0.404967	±	0.0821683	4.89522	±	0.186578	4.46784	±	0.299916	9.72799	±	0.589729	9.8758	±	0.37687	1.87259
4.2	0.396512	±	0.0305046	0.649505	±	0.0922983	0.226405	±	0.128293	0.117474	±	0.0207798	0.41876	±	0.154687	0.379896	±	0.0470434	4.44482	±	0.453993	4.94984	±	0.461537	2.85565	±	0.291443	2.75972	±	0.105835	0.779693	±	0.0915411	0.353102	±	0.0522174	4.62653	±	0.329334	4.66764	±	0.107758	10.0439	±	0.676992	10.8936	±	0.371813	1.8336
4.4	0.473314	±	0.0911088	0.562498	±	0.067236	0.245092	±	0.0534162	0.205906	±	0.0156562	0.618703	±	0.140226	0.343385	±	0.0190963	5.03157	±	0.225983	4.51468	±	0.136299	3.18967	±	0.148172	2.82605	±	0.370453	0.703554	±	0.0169291	0.392259	±	0.0985462	5.23922	±	0.587788	4.23808	±	0.407334	10.322	±	0.319292	10.2752	±	1.29091	2.13629
4.6	0.487474	±	0.0612542	0.676542	±	0.112454	0.217026	±	0.0870158	0.176841	±	0.0386261	0.47795	±	0.166664	0.539958	±	0.188562	4.50439	±	0.15264	4.80554	±	0.158801	2.82583	±	0.0507411	2.87473	±	0.152419	0.671302	±	0.044718	0.437985	±	0.0975041	5.37469	±	0.629995	4.61795	±	0.395526	10.0288	±	0.504975	10.6688	±	0.790795	2.03786
4.8	0.765553	±	0.386633	0.551848	±	0.0612311	0.161126	±	0.0463684	0.171198	±	0.0546992	0.441187	±	0.0667945	0.885537	±	0.237941	4.08207	±	0.184457	4.52675	±	0.500219	2.76725	±	0.297051	2.64714	±	0.24312	0.818541	±	0.142436	0.314948	±	0.0110675	3.40386	±	0.423087	4.40858	±	0.707912	8.96287	±	0.213744	10.3017	±	0.461109	1.71231
5	0.424201	±	0.0115335	0.502691	±	0.0352786	0.270519	±	0.138843	0.321098	±	0.0978989	0.383837	±	0.0896629	0.902878	±	0.113994	4.56221	±	0.394775	5.25001	±	0.623985	2.66113	±	0.217906	3.19835	±	0.207366	0.743801	±	0.0738469	0.363582	±	0.0794942	4.14731	±	0.255965	3.91111	±	0.391401	10.4968	±	0.923757	11.2347	±	0.994285	2.29639
5.2	0.386205	±	0.0222438	0.561013	±	0.0461026	0.177115	±	0.0879174	0.192882	±	0.0592878	0.369787	±	0.0684004	0.859805	±	0.123172	3.99137	±	0.345425	4.81892	±	0.121029	2.31334	±	0.103484	2.64874	±	0.148637	0.600366	±	0.0107578	0.296129	±	0.00853749	3.46689	±	0.247032	4.29237	±	0.637466	9.65054	±	0.77211	10.835	±	0.378629	1.70292
Mature Leaves
pH	Al (mg g−1 DW)						Fe (mg g−1 DW)						Na (mg g−1 DW)						P (mg g−1 DW)						S (mg g−1 DW)						Si (mg g−1 DW)						Ca (mg g−1 DW)						K (mg g−1 DW)						Mg (mg g−1 DW)
	−Al			+Al			−Al			+Al			−Al			+Al			−Al			+Al			−Al			+Al			−Al			+Al			−Al			+Al			−Al			+Al			−Al
3	0.71857	±	0.0541418	1.18031	±	0.228968	0.179116	±	0.017085	0.25971	±	0.0506419	0.505182	±	0.0848406	0.836034	±	0.20883	4.18963	±	0.508525	4.0232	±	0.660827	4.04984	±	0.366631	3.54647	±	0.598946	0.648318	±	0.156909	0.132485	±	0.0434449	5.95816	±	0.299806	7.0689	±	1.29159	3.16277	±	0.22892	3.5298	±	0.93509	1.94953
3.2	0.805121	±	0.188109	1.38925	±	0.0613361	0.217961	±	0.0244771	0.315837	±	0.191202	0.729229	±	0.537983	0.568661	±	0.207859	2.98916	±	0.656966	3.0398	±	0.610011	3.57155	±	0.844237	2.94815	±	0.0482586	0.684583	±	0.0354005	0.157748	±	0.00720131	6.73878	±	0.528643	6.82471	±	0.297086	2.96175	±	0.570331	3.35391	±	0.291594	2.02526
3.4	0.624348	±	0.178204	1.31824	±	0.0326602	0.155064	±	0.0314189	0.171947	±	0.0131596	0.602596	±	0.0813359	0.893052	±	0.0905929	1.98351	±	0.991581	2.45382	±	0.205513	2.28275	±	1.23924	2.56519	±	0.16616	0.523441	±	0.17888	0.141109	±	0.00991332	6.17447	±	1.52837	5.64147	±	0.1233	2.73936	±	0.519813	3.74147	±	0.329184	1.83379
3.6	0.452279	±	0.214968	1.32761	±	0.0786797	0.107827	±	0.0442718	0.189723	±	0.0591603	0.450656	±	0.140823	0.735878	±	0.102274	1.90085	±	0.617874	2.23844	±	0.142047	1.90541	±	0.806644	2.47602	±	0.180939	0.356397	±	0.15334	0.164584	±	0.00757587	4.1331	±	1.83362	6.65669	±	0.865402	1.82422	±	0.519819	3.36459	±	0.224332	1.16977
3.8	0.629074	±	0.10311	1.30562	±	0.16892	0.122229	±	0.0345819	0.238358	±	0.0692049	0.703098	±	0.060982	0.909393	±	0.291122	2.10108	±	0.944505	1.85294	±	0.171799	2.16599	±	0.884935	2.81641	±	0.272718	0.557504	±	0.167872	0.145519	±	0.0224617	5.68315	±	1.75643	6.33282	±	0.0705573	3.19664	±	0.578243	3.72865	±	0.431543	1.74824
4	0.61648	±	0.0769576	1.63979	±	0.161522	0.154176	±	0.0151498	0.17345	±	0.0357609	0.622768	±	0.218825	0.534174	±	0.10064	1.82419	±	0.376465	2.12858	±	0.182037	2.01385	±	0.492521	2.60758	±	0.116107	0.514294	±	0.0914019	0.196532	±	0.00950101	5.38754	±	0.69673	7.22782	±	0.213472	2.53757	±	0.35761	3.61324	±	0.25494	1.70433
4.2	0.834266	±	0.162879	1.76904	±	0.22451	0.157584	±	0.0165524	0.166086	±	0.023593	0.682989	±	0.159172	0.606393	±	0.0934634	2.58735	±	0.805485	2.72993	±	0.369079	2.56362	±	0.650592	2.82379	±	0.284349	0.755812	±	0.275453	0.193045	±	0.00921655	7.28947	±	1.01049	8.29041	±	0.556821	3.38415	±	0.498396	3.89292	±	0.0852447	2.26192
4.4	0.885338	±	0.0808824	1.43015	±	0.0725646	0.191709	±	0.0224793	0.200138	±	0.0568743	0.720901	±	0.213419	0.870459	±	0.12071	3.33188	±	0.541001	1.57426	±	0.104334	2.9959	±	0.191153	2.69762	±	0.178744	0.957638	±	0.102527	0.178245	±	0.0170809	7.46972	±	0.601044	6.7038	±	0.310605	2.96277	±	0.192762	3.63644	±	0.816358	2.22723
4.6	0.966876	±	0.136534	1.57388	±	0.182066	0.225595	±	0.0621934	0.158104	±	0.00664897	0.423652	±	0.0557786	0.578559	±	0.041766	3.3614	±	0.40057	1.58966	±	0.0376874	3.0067	±	0.151361	2.65783	±	0.178514	1.01841	±	0.0267805	0.192545	±	0.0169194	8.39091	±	0.745432	6.30096	±	0.281326	3.16672	±	0.24712	3.33947	±	0.104838	2.2909
4.8	0.916555	±	0.0734164	1.76965	±	0.108308	0.202019	±	0.049865	0.200196	±	0.0398417	0.693701	±	0.161006	0.628432	±	0.033104	2.9101	±	0.864052	1.65649	±	0.422015	2.74822	±	0.177103	2.53146	±	0.0727541	1.06289	±	0.0367418	0.20311	±	0.0208003	7.02672	±	0.173127	7.09334	±	0.25789	3.11551	±	0.584543	3.62092	±	0.455373	2.03192
5	1.06918	±	0.157369	1.22768	±	0.0528653	0.19195	±	0.0165672	0.183723	±	0.0287046	0.488535	±	0.141137	0.623755	±	0.223754	3.24678	±	0.603959	1.40306	±	0.0336957	2.5418	±	0.0698742	2.49823	±	0.262853	1.01322	±	0.108366	0.191737	±	0.00978757	7.34188	±	0.650347	6.35694	±	0.501495	3.16678	±	0.253774	3.28439	±	0.226802	2.16118
5.2	0.733921	±	0.023042	1.54448	±	0.258531	0.173887	±	0.0661862	0.167599	±	0.0275928	0.424836	±	0.157975	0.776744	±	0.129301	2.13868	±	0.169399	1.61358	±	0.154782	2.54658	±	0.146238	2.80996	±	0.316245	1.0705	±	0.0999751	0.194352	±	0.010023	6.25184	±	0.5711	7.27911	±	0.970785	3.38807	±	0.437949	3.93793	±	0.181158	2.07746
5.4	0.62112	±	0.0364796	1.22009	±	0.179177	0.278291	±	0.0515997	0.177299	±	0.0141834	0.856589	±	0.191794	0.779308	±	0.175118	2.13566	±	0.29695	1.14472	±	0.0654975	2.24091	±	0.139043	2.14906	±	0.156199	1.10646	±	0.0390037	0.176403	±	0.00346233	4.51598	±	0.323122	6.08854	±	1.02522	4.94356	±	0.569836	3.37783	±	0.399174	1.75329
5.6	0.690366	±	0.048709	0.732078	±	0.0809694	0.177164	±	0.0303979	0.153633	±	0.0326841	0.610512	±	0.186094	1.21069	±	0.294674	1.63906	±	0.267907	1.11512	±	0.0519519	2.05472	±	0.055374	1.8079	±	0.186752	1.07618	±	0.0566803	0.146942	±	0.0113471	4.21169	±	1.03472	3.46493	±	0.318999	4.40581	±	0.589428	4.41265	±	0.772177	1.59764
5.8	0.577107	±	0.0428396	0.840085	±	0.095086	0.180033	±	0.0330539	0.197312	±	0.0631391	0.822453	±	0.183767	1.0706	±	0.280124	2.10197	±	0.215517	1.29073	±	0.0883627	2.16775	±	0.315278	1.93787	±	0.243204	0.883173	±	0.240401	0.160548	±	0.00548658	4.79567	±	0.662531	4.31917	±	0.115997	4.09667	±	0.511019	5.04711	±	0.517533	1.87385
New Roots
pH	Al (mg g−1 DW)						Fe (mg g−1 DW)						Na (mg g−1 DW)						P (mg g−1 DW)						S (mg g−1 DW)						Si (mg g−1 DW)						Ca (mg g−1 DW)						K (mg g−1 DW)						Mg (mg g−1 DW)
	−Al			+Al			−Al			+Al			−Al			+Al			−Al			+Al			−Al			+Al			−Al			+Al			−Al			+Al			−Al			+Al			−Al
3	0.91424	±	0.0439045	1.74952	±	0.208301	0.633234	±	0.146686	0.672617	±	0.144761	0.55938	±	0.157502	0.397422	±	0.0549204	6.02873	±	0.472894	9.54956	±	0.762987	7.13081	±	0.237312	6.07515	±	0.477468	1.69482	±	0.366497	1.04706	±	0.0726471	1.73407	±	0.204431	1.12045	±	0.0522646	14.8365	±	0.389952	15.1617	±	1.91248	0.811994
3.2	0.69357	±	0.158636	3.11677	±	0.401523	0.621174	±	0.212901	0.554752	±	0.112386	0.483371	±	0.0632135	0.422233	±	0.0373217	5.10284	±	1.68897	5.31828	±	0.455366	5.94148	±	1.30048	5.596	±	0.353006	1.64716	±	0.465179	1.10337	±	0.103742	1.52753	±	0.35537	1.1155	±	0.030523	12.1472	±	2.60139	11.8507	±	0.63724	0.764712
3.4	0.66082	±	0.0666437	4.40232	±	0.19764	0.557993	±	0.0454508	0.394709	±	0.0160817	0.434564	±	0.0395146	0.68769	±	0.0713361	7.14601	±	0.481634	6.64042	±	0.273417	6.65577	±	0.185729	5.6404	±	0.188407	1.81692	±	0.0355348	1.10946	±	0.0563925	1.91646	±	0.0580046	1.1423	±	0.0254307	14.803	±	0.698966	12.1518	±	0.341082	1.1736
3.6	0.836324	±	0.123783	4.24323	±	0.231734	0.627627	±	0.163418	0.275519	±	0.0174879	0.492244	±	0.073833	0.481729	±	0.0883688	7.17019	±	0.542619	5.96513	±	0.35722	6.32133	±	0.176795	5.89807	±	0.235175	1.77853	±	0.0455262	1.00527	±	0.00849227	2.05553	±	0.128174	1.2176	±	0.0719661	14.7496	±	0.83813	12.1356	±	0.460387	1.3493
3.8	0.896785	±	0.180625	5.07251	±	0.577555	0.664982	±	0.167877	0.25731	±	0.0491723	0.431871	±	0.0167567	0.432591	±	0.0512091	6.43239	±	0.315049	5.11307	±	0.336104	6.31633	±	0.152926	6.13518	±	0.376728	1.67637	±	0.0996599	1.10487	±	0.104728	2.04502	±	0.238913	1.16467	±	0.0710088	14.2715	±	0.22977	11.6389	±	0.703165	1.41652
4	0.705163	±	0.0233941	5.06144	±	0.358658	0.528763	±	0.00614787	0.330247	±	0.0182417	0.437426	±	0.0566039	0.457631	±	0.112423	6.14736	±	0.261711	5.52978	±	0.538406	6.25848	±	0.220422	6.1122	±	0.13061	1.71392	±	0.0583646	1.14376	±	0.110812	2.22519	±	0.237465	1.22018	±	0.0421357	14.3188	±	0.182877	12.7644	±	0.406689	1.16281
4.2	0.907292	±	0.322173	5.20692	±	0.0372412	0.738424	±	0.206529	0.340826	±	0.157683	0.496561	±	0.124837	1.40046	±	1.65676	5.6817	±	0.221527	5.65112	±	0.47354	6.52163	±	0.268236	6.18677	±	0.162262	1.7366	±	0.195593	1.29474	±	0.0420127	2.18158	±	0.216247	1.21256	±	0.0297865	14.3989	±	0.479864	13.2358	±	1.03352	1.43685
4.4	0.729827	±	0.0855059	6.11976	±	0.123317	0.544993	±	0.0171924	0.257077	±	0.00626008	0.550121	±	0.0665093	0.479384	±	0.0245153	6.30058	±	0.565636	4.30468	±	0.246184	6.87596	±	0.31105	6.76545	±	0.240085	1.68935	±	0.0918977	1.46551	±	0.159598	2.31869	±	0.120079	1.19218	±	0.0181016	14.5638	±	0.716469	12.6059	±	0.625975	1.44585
4.6	0.829272	±	0.143996	5.55374	±	0.285723	0.48571	±	0.0620291	0.307889	±	0.054152	0.525135	±	0.0883655	0.438612	±	0.0643737	5.92746	±	0.396232	3.94771	±	0.201514	6.50126	±	0.179835	6.50296	±	0.148732	1.76515	±	0.220711	1.40698	±	0.130718	2.43221	±	0.265098	1.19557	±	0.0106552	14.3806	±	0.363953	12.1334	±	0.540708	1.56394
4.8	0.733774	±	0.0787347	5.71589	±	0.649836	0.519302	±	0.0196017	0.303031	±	0.0502538	0.455657	±	0.0668011	0.433596	±	0.04048	5.15777	±	0.377413	3.667	±	0.485545	6.18179	±	0.332828	6.51075	±	0.185246	1.76967	±	0.109303	1.51017	±	0.0477636	2.15885	±	0.177277	1.20985	±	0.0401636	13.6839	±	1.31023	11.7477	±	0.36137	1.25417
5	0.804067	±	0.083284	5.09893	±	0.264477	0.581015	±	0.0464997	0.207971	±	0.010811	0.506176	±	0.0631572	0.452852	±	0.0187438	5.38091	±	0.375844	2.969	±	0.0867787	6.31673	±	0.378764	6.34708	±	0.248495	1.88116	±	0.173044	1.67618	±	0.157292	2.45463	±	0.231177	1.20322	±	0.0112396	14.522	±	1.19395	12.6046	±	0.559536	1.67555
5.2	0.607945	±	0.0939794	5.63891	±	0.259138	0.436414	±	0.0677315	0.301096	±	0.0128878	0.335672	±	0.0511363	0.532192	±	0.119253	4.42866	±	0.423338	4.20868	±	0.446276	5.76067	±	0.402211	6.20808	±	0.0480855	1.34171	±	0.491476	1.41745	±	0.0650375	1.90904	±	0.206229	1.22651	±	0.0615897	12.3179	±	0.566523	11.7704	±	0.317588	1.27929
[truncated: 41 more columns]
